# Supplementary material for: Myosin V Regulates Spatial Localization of Different Forms of Neurotransmitter Release in Central Synapses
Source: Front Synaptic Neurosci. 2021 Apr 15;13:650334. doi: 10.3389/fnsyn.2021.650334 (PMC8081987; doi:10.3389/fnsyn.2021.650334)
Supplement: Supplementary Table 1 — Table of all data values and statistical analyses. Data table columns are formatted as (i) corresponding figure location; (ii) conditions being statistically compared and separated by “/”; (iii) measurement; (iv) number of samples (synapses, dishes, and cultures) used for each test; (v) mean values and errors for each condition separated by “/” and corresponding to conditions in column (i); (vi) statistical test used for comparison; and (vii) P-value resulting from the statistical comparison. [file Table_1.xlsx]

## Sheet: Sheet1
Table of all data values and statistical analyses. Data table columns are formatted as (i) corresponding figure location; (ii) conditions being statistically compared and separated by ‘/’; (iii) measurement (iv) number of samples (synapses, dishes, cultures) used for each test; (v) mean values and errors for each condition separated by ‘/’ and corresponding to conditions in column (i); (vi) stati…
Figure number	Conditions	Measurement	Nsyn	Ndishes	Ncultures	mean +/- sem	Statistical Test	Pval
1(B)	CTRL/Myo-1, 1Hz	distance to AZ center	367/259	15/15	4/3	120±3/129±4	Two-sample KS-test	0.0974
	CTRL/PBP, 1Hz	distance to AZ center	367/839	15/11	4/3	120±3/132±3	Two-sample KS-test	<0.001
	CTRL/Myo-1, 10Hz	distance to AZ center	254/862	15/10	6/3	126±2/151±6	Two-sample KS-test	<0.001
	CTRL/PBP, 10Hz	distance to AZ center	254/988	15/11	6/3	126±2/145±4	Two-sample KS-test	<0.001
1(C)	CTRL/Myo-1, 1Hz	Pr 0.008	367/259	15/15	4/3	148±2 /155±2	Paired t-test	0.261
	CTRL/Myo-1, 1Hz	Pr = 0.017	367/259	15/15	4/3	111±2 /115±2
	CTRL/Myo-1, 1Hz	Pr = 0.025	367/259	15/15	4/3	87± 4/98±4
	CTRL/Myo-1, 1Hz	Pr > 0.033	367/259	15/15	4/3	78± 7/73±7
	CTRL/PBP, 1Hz	Pr 0.008	367/839	15/11	4/3	148±2 /159±1	Paired t-test	0.088
	CTRL/PBP, 1Hz	Pr = 0.017	367/839	15/11	4/3	111±2 /114±1
	CTRL/PBP, 1Hz	Pr = 0.025	367/839	15/11	4/3	87± 4/92±3
	CTRL/PBP, 1Hz	Pr > 0.033	367/839	15/11	4/3	78± 7/79±4
	CTRL/Myo-1, 10Hz	Pr 0.008	254/862	15/10	6/3	137±1/169±1	Paired t-test	0.042
	CTRL/Myo-1, 10Hz	Pr = 0.017	254/862	15/10	6/3	99±2/121±1
	CTRL/Myo-1, 10Hz	Pr = 0.025	254/862	15/10	6/3	90±3/95±3
	CTRL/Myo-1, 10Hz	Pr > 0.033	254/862	15/10	6/3	69±7/86±5
	CTRL/PBP, 10Hz	Pr 0.008	254/988	15/11	6/3	137±1/176±1	Paired t-test	0.005
	CTRL/PBP, 10Hz	Pr = 0.017	254/988	15/11	6/3	99±2/129±2
	CTRL/PBP, 10Hz	Pr = 0.025	254/988	15/11	6/3	90±3/111±3
	CTRL/PBP, 10Hz	Pr > 0.033	254/988	15/11	6/3	69±7/93±6
1(E)	CTRL/Myo-1	(-)KCl	137/81	3/3	3/3	97.69±2.93/97.60±3.65	Two-sample t-test	0.984
	CTRL/Myo-1	(+)KCl	86/67	3/3	3/3	96.22±3.63 /117.7941±7.66	Two-sample t-test	0.005
	[CTRL(-)KCl Myo-1(-)KCl CTRL(+)KCl ]/Myo-1(+)KCl		304/67	9/3	3/3		Two-sample t-test	0.002
1(F)	CTRL/Myo-1	(-)KCl	137/81	3/3	3/3	235.48±5.19/228.28±5.90	Two-sample t-test	0.364
	CTRL/Myo-1	(+)KCl	86/67	3/3	3/3	219.77±6.52 /233.50±9.77	Two-sample t-test	0.224
	[CTRL(-)KCl Myo-1(-)KCl CTRL(+)KCl ]/Myo-1(+)KCl		304/67	9/3	3/3		Two-sample t-test	0.648
1(I)	CTRL/Myo-1	Relative Shift	122/69	64/40	12/8	-14.05±9.18 / 20.59±18.7	Two-sample KS-test	0.0305
2(B)	CTRL/Myo-1	MVR/UVR	191/137	15/15	4/3	9.62±0.32 / 9.66±0.37	Two-sample t-test	0.931
2(D)(E)	CTRL/Myo-1	Separation	191/137	15/15	4/3	367.23±12.14 / 408.01±17.30	Two-sample t-test	0.024
2(F)(G)	CTRL/Myo-1	( σ 1 / σ 2 )-1	346/375	15/15	4/3	0.684±0.001 / 0.755±0.001	Two-sample t-test	0.01
2(H)(I)	CTRL/Myo-1	Distance to Center AZ	191/137	15/15	4/3	211.65±5.92 / 229.87±8.24	Two-sample t-test	0.033
2(J)(K)	CTRL/Myo-1	Distance to Center AZ	206/241	15/15	4/3	149.54±0.45 / 174.68±0.38	Two-sample t-test	<0.001
3(A)	CTRL/Myo-1, 0-150 nm	Reuse	191/137	15/15	4/3	53±4/40±6	Paired t-test	0.036
	CTRL/Myo-1, 150-300 nm	Reuse	191/137	15/15	4/3	31±3/30±9	Paired t-test	0.977
	CTRL/Myo-1, >300 nm	Reuse	191/137	15/15	4/3	31±7/32±6	Paired t-test	0.9825
3(C)	CTRL/Myo-1	Neither Reused	191/137	15/15	4/3	37.17±3.51 / 47.45±4.28	Barnard's test	0.0331
4(B)	CTRL	150-300	191	15	4	11.31±1.14	Linear fit y = 5.647+0.022 x	<0.001
	CTRL	300-450	191	15	4	13.26±1.32
	CTRL	450-600	191	15	4	18.14±3.26
	CTRL	600-750	191	15	4	20.45±4.74
4(C)	CTRL	<400	191	15	4	12.25±0.91	Two-sample t-test	0.005
	CTRL	>400	191	15	4	18.07±2.15
4(D)	Myo-1	150-300	137	15	3	10.07±1.30	Linear fit y = 10.487+0.001 x	0.828
	Myo-1	300-450	137	15	3	12.05±2.00
	Myo-1	450-600	137	15	3	10.42±1.90
	Myo-1	600-750	137	15	3	10.84±2.87
4(E)	Myo-1	<400	137	15	3	10.90±1.29	Two-sample t-test	0.972
	Myo-1	>400	137	15	3	10.96±1.15
4(F)	CTRL/Myo-1	Slope	191/137	15/15	4/3	1±0.29 / 0.05±0.21	one-way analysis of covariance	0.009
Figure number	Conditions	Measurement	Nsyn	Ndishes	Ncultures	mean +/- sem	Statistical Test	Pval
Supplement Figure 1 (A)	CTRL/Myo-1, 1Hz	Pr 0.008	367/259	15/15	4/3	148±2 /155±2	Two-sample t-test	0.002
	CTRL/Myo-1, 1Hz	Pr = 0.017	367/259	15/15	4/3	111±2 /115±2	Two-sample t-test	0.098
	CTRL/Myo-1, 1Hz	Pr = 0.025	367/259	15/15	4/3	87± 4/98±4	Two-sample t-test	0.025
	CTRL/Myo-1, 1Hz	Pr > 0.033	367/259	15/15	4/3	78± 7/73±7	Two-sample t-test	0.664
	CTRL/PBP, 1Hz	Pr 0.008	367/839	15/11	4/3	148±2 /159±1	Two-sample t-test	<0.001
	CTRL/PBP, 1Hz	Pr = 0.017	367/839	15/11	4/3	111±2 /114±1	Two-sample t-test	0.086
	CTRL/PBP, 1Hz	Pr = 0.025	367/839	15/11	4/3	87± 4/92±3	Two-sample t-test	0.139
	CTRL/PBP, 1Hz	Pr > 0.033	367/839	15/11	4/3	78± 7/79±4	Two-sample t-test	0.445
Supplement Figure 1 (B)	CTRL/Myo-1, 10Hz	Pr 0.008	254/862	15/10	6/3	137±1/169±1	Two-sample t-test	<0.001
	CTRL/Myo-1, 10Hz	Pr = 0.017	254/862	15/10	6/3	99±2/121±1	Two-sample t-test	<0.001
	CTRL/Myo-1, 10Hz	Pr = 0.025	254/862	15/10	6/3	90±3/95±3	Two-sample t-test	0.135
	CTRL/Myo-1, 10Hz	Pr > 0.033	254/862	15/10	6/3	69±7/86±5	Two-sample t-test	0.031
	CTRL/PBP, 10Hz	Pr 0.008	254/988	15/11	6/3	137±1/176±1	Two-sample t-test	<0.001
	CTRL/PBP, 10Hz	Pr = 0.017	254/988	15/11	6/3	99±2/129±2	Two-sample t-test	<0.001
	CTRL/PBP, 10Hz	Pr = 0.025	254/988	15/11	6/3	90±3/111±3	Two-sample t-test	<0.001
	CTRL/PBP, 10Hz	Pr > 0.033	254/988	15/11	6/3	69±7/93±6	Two-sample t-test	0.007
Supplement Figure 1 (C)	CTRL/CTRL	Shift Center/Periphery	122/122	64/64	12/12	93.67±40.6 /79.6±40.4	Two-sample KS-test	0.625
	Myo-1/Myo-1	Shift Center/Periphery	69/69	40/40	8/8	55.0±29.3 /75.63±11.4	Two-sample KS-test	0.01
	PBP/PBP	Shift Center/Periphery	21/21	47/47	8/8	39.2± 24.9/52.58±19.2	Two-sample KS-test	0.19
Supplement Figure 1 (D)	CTRL/PBP	Relative Shift	122/21	64/47	12/8	-14.05±9.18 / 13.4±11.4	Two-sample KS-test	0.19
Supplement Figure 2 (B)	CTRL/PBP	MVR/UVR	191/245	15/11	4/3	9.62±0.32 / 8.83±0.26	Two-sample t-test	0.9303
Supplement Figure 2 (D)(E)	CTRL/PBP	Separation	191/245	15/11	4/3	367.23±12.14 / 410.51±12.14	Two-sample t-test	<0.007
Supplement Figure 2 (F)(G)	CTRL/PBP	( σ 1 / σ 2 )-1	346/609	15/11	4/3	0.684±0.001 / 0.764±0.001	Two-sample t-test	<0.001
Supplement Figure 2 (H)(I)	CTRL/PBP	Distance to Center AZ	191/245	15/11	4/3	211.65±5.92 / 242.04±6.23	Two-sample t-test	<0.001
Supplement Figure 2 (J)(K)	CTRL/PBP	Distance to Center AZ	206/404	15/11	4/3	149.54±0.45 / 161.18±0.24	Two-sample t-test	0.031
Supplement Figure 3 (A)	CTRL/PBP, 0-150 nm	Reuse	191/245	15/11	4/3	53±4/46±4	Paired t-test	0.0014
	CTRL/PBP, 150-300 nm	Reuse	191/245	15/11	4/3	31±3/31±4	Paired t-test	0.908
	CTRL/PBP, >300 nm	Reuse	191/245	15/11	4/3	31±7±/25±2	Paired t-test	0.4196
Supplement Figure 3 (C)	CTRL/PBP	Neither Reused	191/245	15/11	4/3	37.17±3.51 / 46.94±3.20	Barnard's test	0.022
Supplement Figure 4 (A)	PBP	150-300	245	11	3	11.72±1.46	Linear fit y = 10.325+0.004 x	0.287
	PBP	300-450	245	11	3	11.02±0.96
	PBP	450-600	245	11	3	15.19±1.82
	PBP	600-750	245	11	3	13.04±1.89
Supplement Figure 4 (B)	PBP	<400	245	11	3	11.35±0.92	Two-sample t-test	0.252
	PBP	>400	245	11	3	12.91±1.00
Supplement Figure 4 (C)	CTRL/PBP	Slope	191/245	15/11	4/3	1±0.29 / 0.19±0.18	one-way analysis of covariance	0.013
